# Supplementary material for: Influence of Sporulation Temperature on Germination and Growth of B. weihenstephanensis Strains in Specific Nutrients and in an Extended Shelf-Life Refrigerated Matrix Under Commercial Pasteurization and Storage Conditions
Source: Foods. 2024 Oct 28;13(21):3434. doi: 10.3390/foods13213434 (PMC11545089; doi:10.3390/foods13213434)
Supplement: Supplementary file 1 [file foods-13-03434-s001.zip]

Archive with 1 entries (1 files):
- foods-3251129-supplementary.pdf
